# Supplementary material for: New insights into osmobiosis and chemobiosis in tardigrades
Source: Front Physiol. 2023 Oct 19;14:1274522. doi: 10.3389/fphys.2023.1274522 (PMC10620314; doi:10.3389/fphys.2023.1274522)
Supplement: Supplementary file 1 [file Table1.xlsx]

## Sheet: Data
Experimental series	Replicate	Treatment	Active t=0	Inactive t=0	Active t=24	Inactive t=24	Active t=48	Inactive t=48	Active t=72	Inactive t=72	Sum t=0	Sum t=24*	Sum t=48*	Sum t=72*
Lsw (Fig.3A)	1	Lsw	20	0	20	0	20	0	18	0	20	20	20	18
Lsw (Fig.3A)	2	Lsw	20	0	18	0	18	0	17	1	20	18	18	18
Lsw (Fig.3A)	3	Lsw	22	0	22	0	21	1	20	1	22	22	22	21
Lsw (Fig.3A)	4	Lsw	20	0	17	0	17	0	16	0	20	17	17	16
Lsw (Fig.3A)	5	Lsw	20	0	15	0	15	0	15	0	20	15	15	15
Hypo (Fig.3B)	1	0ppt	20	0	0	20	19	0	18	0	20	20	19	18
Hypo (Fig.3B)	2	0ppt	21	0	0	20	19	0	18	1	21	20	19	19
Hypo (Fig.3B)	3	0ppt	20	0	0	20	18	2	18	2	20	20	20	20
Hypo (Fig.3B)	4	0ppt	20	0	0	18	18	0	18	0	20	18	18	18
Hypo (Fig.3B)	5	0ppt	20	0	0	19	19	0	19	0	20	19	19	19
Hyper (Fig.3C)	1	245ppt	17	0	0	17	16	0	16	0	17	17	16	16
Hyper (Fig.3C)	2	245ppt	29	0	0	29	29	0	28	1	29	29	29	29
Hyper (Fig.3C)	3	245ppt	20	0	0	19	17	0	16	1	20	19	17	17
Hyper (Fig.3C)	4	245ppt	19	0	0	14	12	1	12	1	19	14	13	13
Hyper (Fig.3C)	5	245ppt	20	0	0	15	14	0	14	0	20	15	14	14
Chemo (Fig.3D)	1	DNP	20	0	0	20	17	1	18	0	20	20	18	18
Chemo (Fig.3D)	2	DNP	20	0	0	20	19	0	18	0	20	20	19	18
Chemo (Fig.3D)	3	DNP	22	0	0	22	22	0	20	0	22	22	22	20
Chemo (Fig.3D)	4	DNP	23	0	0	23	21	2	21	1	23	23	23	22
Chemo (Fig.3D)	5	DNP	19	0	0	16	15	1	15	1	19	16	16	16
ChemHypo (Fig.4A)	1	DNPin0	20	0	0	19	0	19	0	19	20	19	19	19
ChemHypo (Fig.4A)	2	DNPin0	20	0	0	20	0	17	0	17	20	20	17	17
ChemHypo (Fig.4A)	3	DNPin0	21	0	0	21	0	20	0	20	21	21	20	20
ChemHypo (Fig.4A)	4	DNPin0	20	0	0	20	0	20	0	20	20	20	20	20
ChemHypo (Fig.4A)	5	DNPin0	20	0	0	18	4	14	4	14	20	18	18	18
ChemHyper (Fig.4B)	1	DNPin245	20	0	0	20	14	6	13	7	20	20	20	20
ChemHyper (Fig.4B)	2	DNPin245	20	0	0	20	16	4	14	6	20	20	20	20
ChemHyper (Fig.4B)	3	DNPin245	20	0	0	19	16	3	15	4	20	19	19	19
ChemHyper (Fig.4B)	4	DNPin245	20	0	0	20	19	1	19	1	20	20	20	20
ChemHyper (Fig.4B)	5	DNPin245	20	0	0	20	19	1	19	1	20	20	20	20
ChemPre (Fig.4C)	1	DNPpre245	16	0	0	15	0	15	14	1	16	15	15	15
ChemPre (Fig.4C)	2	DNPpre245	19	0	0	19	0	19	17	2	19	19	19	19
ChemPre (Fig.4C)	3	DNPpre245	20	0	0	20	0	18	17	0	20	20	18	17
ChemPre (Fig.4C)	4	DNPpre245	20	0	0	17	0	17	17	0	20	17	17	17
ChemPre (Fig.4C)	5	DNPpre245	20	0	0	18	0	13	13	0	20	18	13	13
ChemPost (Fig.4D)	1	DNPpost245	21	0	0	21	0	18	15	1	21	21	18	16
ChemPost (Fig.4D)	2	DNPpost245	23	0	0	22	0	22	21	1	23	22	22	22
ChemPost (Fig.4D)	3	DNPpost245	20	0	0	19	0	18	14	4	20	19	18	18
ChemPost (Fig.4D)	4	DNPpost245	21	0	0	21	0	21	19	0	21	21	21	19
ChemPost (Fig.4D)	5	DNPpost245	21	0	0	25	0	24	19	4	21	25	24	23
Total number of specimes at t=72														737
*changes in the total number of tardigrades are due to loss of specimens during medium transfer or appearance of hidden specimens.
